# Supplementary material for: Detection of ongoing asymptomatic Porcine deltacoronavirus infections via transiently produced IgGs using protein-peptide hybrid microarray
Source: Front Microbiol. 2026 Jun 24;17:1846662. doi: 10.3389/fmicb.2026.1846662 (PMC13341950; doi:10.3389/fmicb.2026.1846662)
Supplement: Supplementary file 3 [file Table_2.XLSX]

## Sheet: Pig1
Table Sx Raw chemiluminescence signal values of N33 and S114 peptides from 60 to 142 days post-challenge (dpc)
Time point (dpc)	N33 signal	S114 signal
55	7832	857
69	4754	938
72	8437	1146
75	5629	2754
78	7418	2810
81	8239	7637
85	6237	5000
89	6888	7088
93	10180	4454
99	8212	5121
107	6001	3401
114	6330	7077
120	5847	2972
128	4133	6529
142	3420	6399
